# Supplementary material for: ﻿Ambusher in sponge: a new species of Eunice (Annelida, Eunicidae) commensal within deep-sea Farreidae (Porifera, Hexactinellida) on northwest Pacific seamounts
Source: Zookeys. 2025 Mar 5;1230:25–36. doi: 10.3897/zookeys.1230.140329 (PMC11904825; doi:10.3897/zookeys.1230.140329)
Supplement: XML Treatment for Eunice siphoninsidiator [file zookeys.1230.140329-treatment1.xml]

<!DOCTYPE tp:taxon-treatment
  PUBLIC "-//TaxonX//DTD Taxonomic Treatment Publishing DTD v0 20100105//EN" "tax-treatment-NSO.dtd">
<tp:taxon-treatment xmlns:tp="http://www.plazi.org/taxpub"><tp:treatment-meta><kwd-group><label>Taxon classification</label><kwd>
                <named-content content-type="kingdom">Animalia</named-content>
              </kwd><kwd>
                <named-content content-type="order">Eunicida</named-content>
              </kwd><kwd>
                <named-content content-type="family">Eunicidae</named-content>
              </kwd></kwd-group><mixed-citation publication-type="journal"><person-group><name><surname>Zhou</surname><given-names>Yadong</given-names></name><name><surname>Zhang</surname><given-names>Ruiyan</given-names></name><name><surname>Shen</surname><given-names>Chengcheng</given-names></name><name><surname>Mao</surname><given-names>Qin</given-names></name><name><surname>Zhang</surname><given-names>Mouyingke</given-names></name><name><surname>Zhang</surname><given-names>Dongsheng</given-names></name></person-group><article-title>﻿Ambusher in sponge: a new species of <italic><tp:taxon-name><tp:taxon-name-part taxon-name-part-type="subgenus" reg="Eunice">Eunice</tp:taxon-name-part></tp:taxon-name></italic> (<tp:taxon-name><tp:taxon-name-part taxon-name-part-type="phylum">Annelida</tp:taxon-name-part></tp:taxon-name>, <tp:taxon-name><tp:taxon-name-part taxon-name-part-type="family">Eunicidae</tp:taxon-name-part></tp:taxon-name>) commensal within deep-sea <tp:taxon-name><tp:taxon-name-part taxon-name-part-type="family">Farreidae</tp:taxon-name-part></tp:taxon-name> (<tp:taxon-name><tp:taxon-name-part taxon-name-part-type="phylum">Porifera</tp:taxon-name-part></tp:taxon-name>, <tp:taxon-name><tp:taxon-name-part taxon-name-part-type="class">Hexactinellida</tp:taxon-name-part></tp:taxon-name>) on northwest Pacific seamounts</article-title><source>Zookeys</source><day>05</day><month>03</month><year>2025</year><volume>1230</volume><fpage>25</fpage><lpage>36</lpage><pub-id pub-id-type="doi">10.3897/zookeys.1230.140329</pub-id></mixed-citation></tp:treatment-meta><tp:nomenclature><label>﻿</label><tp:taxon-name>
              <object-id xmlns:xlink="http://www.w3.org/1999/xlink" content-type="arpha" xlink:type="simple">93864158-DB3A-51CC-88C3-A5862B63C33F</object-id>
              <tp:taxon-name-part taxon-name-part-type="genus" reg="Eunice">Eunice</tp:taxon-name-part>
              <tp:taxon-name-part taxon-name-part-type="species" reg="siphoninsidiator">siphoninsidiator</tp:taxon-name-part>
              <object-id xmlns:xlink="http://www.w3.org/1999/xlink" content-type="zoobank" xlink:type="simple">https://zoobank.org/3351F071-3A6F-483E-8591-1102FE2FA028</object-id>
            </tp:taxon-name><tp:taxon-authority>Zhou, Zhang, Shen &amp; Zhang</tp:taxon-authority><tp:taxon-status xmlns:xlink="http://www.w3.org/1999/xlink" xlink:type="simple">sp. nov.</tp:taxon-status><xref ref-type="fig" rid="F2">Figs 2</xref><xref ref-type="fig" rid="F3">, 3</xref></tp:nomenclature><tp:treatment-sec sec-type="type material" id="SECID0ESMAC"><title>Type material.</title><p><bold><italic>Holotype</italic></bold>: • RSIOPOLY80001, O-Hakucho Guyot, Northwest Pacific, <named-content xmlns:xlink="http://www.w3.org/1999/xlink" content-type="dwc:verbatimCoordinates" xlink:type="simple"><named-content content-type="geo-json" specific-use="{&#34;type&#34;:&#34;Point&#34;,&#34;coordinates&#34;:[148.580000,23.010000]}" id="NCID0EANAC" xlink:type="simple">23.01°N, 148.58°E</named-content></named-content>, 1135 m depth; <italic>Jiaolong</italic> dive JL230, R/V <italic>Shenhaiyihao</italic> cruise DY80-I; 27 June 2023; fixed in 100% (v/v) ethanol. <bold><italic>Paratype</italic></bold>: • two specimens. Paratype 1#, RSIOPOLY80002, O-Hakucho Guyot, Northwest Pacific, <named-content xmlns:xlink="http://www.w3.org/1999/xlink" content-type="dwc:verbatimCoordinates" xlink:type="simple"><named-content content-type="geo-json" specific-use="{&#34;type&#34;:&#34;Point&#34;,&#34;coordinates&#34;:[148.560000,22.930000]}" id="NCID0EUNAC" xlink:type="simple">22.93°N, 148.56°E</named-content></named-content>, 1175 m depth; <italic>Jiaolong</italic> dive JL233, R/V <italic>Shenhaiyihao</italic> cruise DY80-I; 30 June 2023; fixed in 100% (v/v) ethanol; • <bold><italic>Paratype</italic></bold> 2#, RSIOPOLY86005, Albo Guyot, Northwest Pacific, <named-content xmlns:xlink="http://www.w3.org/1999/xlink" content-type="dwc:verbatimCoordinates" xlink:type="simple"><named-content content-type="geo-json" specific-use="{&#34;type&#34;:&#34;Point&#34;,&#34;coordinates&#34;:[154.267900,17.000100]}" id="NCID0EIOAC" xlink:type="simple">17.0001°N, 154.2679°E</named-content></named-content>, 1057 m depth, <italic>Jiaolong</italic> dive JL311, R/V <italic>Shenhaiyihao</italic> cruise DY86-II, 3 September 2024, fixed in 10% (v/v) formalin, partial tissue fixed in 100% (v/v) ethanol.</p></tp:treatment-sec><tp:treatment-sec sec-type="material" id="SECID0EWOAC"><title>Additional material.</title><p>Five specimens, incomplete. • RSIOPOLY86001 and RSIOPOLY86003, Albo Guyot, Northwest Pacific, <named-content xmlns:xlink="http://www.w3.org/1999/xlink" content-type="dwc:verbatimCoordinates" xlink:type="simple"><named-content content-type="geo-json" specific-use="{&#34;type&#34;:&#34;Point&#34;,&#34;coordinates&#34;:[154.768700,16.999800]}" id="NCID0E6OAC" xlink:type="simple">16.9998°N, 154.7687°E</named-content></named-content>, 1107 m depth, <italic>Jiaolong</italic> dive JL311, R/V <italic>Shenhaiyihao</italic> cruise DY86-II, 3 September 2024, anterior part fixed in 100% (v/v) ethanol; • RSIOPOLY86014, DD Seamount, Northwest Pacific,<named-content xmlns:xlink="http://www.w3.org/1999/xlink" content-type="dwc:verbatimCoordinates" xlink:type="simple"><named-content content-type="geo-json" specific-use="{&#34;type&#34;:&#34;Point&#34;,&#34;coordinates&#34;:[148.792600,23.815000]}" id="NCID0EQPAC" xlink:type="simple"> 23.8150°N, 148.7926°E</named-content></named-content>, 1055 m depth, <italic>Jiaolong</italic> dive JL302, R/V <italic>Shenhaiyihao</italic> cruise DY86-II, 20 August 2024, anterior part fixed in 100% (v/v) ethanol; • RSIOPOLY86015, DD Seamount, Northwest Pacific, <named-content xmlns:xlink="http://www.w3.org/1999/xlink" content-type="dwc:verbatimCoordinates" xlink:type="simple"><named-content content-type="geo-json" specific-use="{&#34;type&#34;:&#34;Point&#34;,&#34;coordinates&#34;:[148.791500,23.815000]}" id="NCID0ECAAE" xlink:type="simple">23.8150°N, 148.7915°E</named-content></named-content>, 1047 m depth, <italic>Jiaolong</italic> dive JL302, R/V <italic>Shenhaiyihao</italic> cruise DY86-II, 20 August 2024, anterior part fixed in 100% (v/v) ethanol; • RSIOPOLY86016, Albo Guyot, Northwest Pacific, <named-content xmlns:xlink="http://www.w3.org/1999/xlink" content-type="dwc:verbatimCoordinates" xlink:type="simple"><named-content content-type="geo-json" specific-use="{&#34;type&#34;:&#34;Point&#34;,&#34;coordinates&#34;:[154.354900,17.014300]}" id="NCID0ETAAE" xlink:type="simple">17.0143°N, 154.3549°E</named-content></named-content>, 1126 m depth, <italic>Jiaolong</italic> dive JL312, R/V <italic>Shenhaiyihao</italic> cruise DY86-II, 4 September 2024, anterior part fixed in 100% (v/v) ethanol.</p></tp:treatment-sec><tp:treatment-sec sec-type="description" id="SECID0EBBAE"><title>Measurements</title><p><bold>(before fixation).</bold> Holotype complete, with 95 chaetigers, total length 177 mm, first 10 chaetigers 11.5 mm in length, width at chaetiger 10 without parapodia 10 mm. Paratype 1# complete, with 107 chaetigers, total length 140 mm, first 10 chaetigers 8.1 mm in length, width at chaetiger 10 without parapodia 6.1 mm. Paratype 2# complete, with 103 chaetigers, total length 151 mm, first 10 chaetigers 11.2 mm in length, width at chaetiger 10 without parapodia 6.7 mm.</p></tp:treatment-sec><tp:treatment-sec sec-type="description" id="SECID0EJBAE"><title>Description.</title><p>Live specimens iridescent brownish or slightly pinkish with lighter patches along the body. Preserved specimens pale white, slightly iridescent. Body long, dorsally convex, and ventrally flat (Fig. <xref ref-type="fig" rid="F2">2C, D</xref>).</p><p>Prostomium narrower and shorter than first peristomial ring, bilobed anteriorly with round anterior ends and deep median sulcus (Fig. <xref ref-type="fig" rid="F2">2E, F</xref>). Prostomial appendages in semicircle, with lateral antennae closer to palps than to median antennae (Fig. <xref ref-type="fig" rid="F2">2E–H</xref>). Antennae 2 × longer than palps, reaching anterior end of chaetiger 5 when reversing; median antennae about 1.5 × as long as lateral antennae (Fig. <xref ref-type="fig" rid="F2">2E, F</xref>). Ceratophores of antennae and palps short and ring-shaped, usually covered by prostomium; ceratostyles long, tapering, with indistinct articulations; palpstyles tapering digitiform distally with indistinct articulations (Fig. <xref ref-type="fig" rid="F2">2E–G</xref>). Eyes dark, lateral to ceratophores of lateral antennae (Fig. <xref ref-type="fig" rid="F2">2G</xref>).</p><p>Peristomium cylindrical, separation between first and second ring visible on both dorsal and ventral sides (Fig. <xref ref-type="fig" rid="F2">2E, F</xref>); first ring more than 5/6 as long as of whole peristomium; peristomial cirri tapering, indistinctly articulated, reaching anterior end (middle in paratype) of first peristomial ring (Fig. <xref ref-type="fig" rid="F2">2E, F</xref>).</p><p>Mandibles dark brown, with white wing-shaped calcareous cutting edges (Fig. <xref ref-type="fig" rid="F2">2I</xref>). Maxillary apparatus brown to dark brown. Maxillae formula MxI 1+1, MxII 6+5, MxIII 8+0, MxIV 5+5, MxV 1+1, MxVI 1+1. All teeth with blunt ends. Mx-I about 3 × as long as carrier. MxV with a large square ridge; MxVI reduced to a plate with a minute tooth (Fig. <xref ref-type="fig" rid="F2">2J, K</xref>).</p><p>Branchiae from chaetiger 9 to near posterior end (Fig. <xref ref-type="fig" rid="F3">3A–C</xref>), pectinate, always shorter and slender than dorsal cirri (Fig. <xref ref-type="fig" rid="F3">3A, B</xref>), with 1–2 short filaments on most anterior and most posterior branchial segments, increasing to 4–5 filaments on following parapodia and reaching a maximum of 7–8 at middle region (Fig. <xref ref-type="fig" rid="F3">3D–F</xref>).</p><fig id="F3" position="float" orientation="portrait"><object-id xmlns:xlink="http://www.w3.org/1999/xlink" content-type="doi" xlink:type="simple">10.3897/zookeys.1230.140329.figure3</object-id><object-id xmlns:xlink="http://www.w3.org/1999/xlink" content-type="arpha" xlink:type="simple">901C0366-A1F9-5EC0-A292-3313846CF0FA</object-id><label>Figure 3.</label><caption><p><italic><tp:taxon-name><tp:taxon-name-part taxon-name-part-type="genus" reg="Eunice">Eunice</tp:taxon-name-part><tp:taxon-name-part taxon-name-part-type="species" reg="siphoninsidiator">siphoninsidiator</tp:taxon-name-part></tp:taxon-name></italic> sp. nov. <bold>A</bold> middle frontal segments of holotype, lateral view (right side) <bold>B</bold> middle segments of paratype in lateral view (right side) <bold>C</bold> posterior end of holotype, lateral view (left side) <bold>D</bold> right parapodium of chaetiger 4 of paratype (RSIOPOLY86005, frontal view) <bold>E</bold> right parapodium of chaetiger 30 of holotype (frontal view) <bold>F</bold> right parapodium of chaetiger 44 of holotype (frontal view) <bold>G</bold> right parapodium of chaetiger 103 of paratype (RSIOPOLY86005, frontal view) <bold>H</bold> limbate chaetae on chaetiger 30 <bold>I</bold> pectinate chaetae on chaetiger 64 of paratype (RSIOPOLY86005) <bold>J</bold> compound falcigers on chaetiger 54 of paratype (RSIOPOLY80002) <bold>K</bold> compound falcigers on chaetiger 30 of paratype (RSIOPOLY80002) <bold>L</bold> subacicular hooks on a posterior chaetiger of paratype (RSIOPOLY80002) <bold>M</bold> subacicular hooks on chaetiger 50 of paratype (RSIOPOLY80002). Scale bars: 1 mm (<bold>A–D</bold>); 0.5 mm (<bold>E, F</bold>); 0.2 mm (<bold>G</bold>); 0.1 mm (<bold>H, J–L</bold>); 50 μm (<bold>I</bold>).</p></caption><graphic xmlns:xlink="http://www.w3.org/1999/xlink" xlink:href="zookeys-1230-025_article-140329__-g003.jpg" position="float" orientation="portrait" xlink:type="simple" id="oo_1269938.jpg"><uri content-type="original_file" xlink:type="simple">https://binary.pensoft.net/fig/1269938</uri></graphic></fig><p>Dorsal cirri tapering, indistinctly articulated distally in anterior chaetigers, then smooth, slightly thicker on prebranchial segments and slender on posterior segments (Fig. <xref ref-type="fig" rid="F3">3A–G</xref>). Ventral cirri 1/4–1/3 and 2–3 as long as dorsal cirri and chaetal lobes, respectively, gradually shortening from anterior to posterior regions. First four ventral cirri short, digitiform, strong; following ones with suboval basal inflation and a short tapering tip from chaetiger 5 through 37; subsequent ventral cirri digitiform (Fig. <xref ref-type="fig" rid="F3">3D–G</xref>).</p><p>Chaetal lobs obliquely truncate, longer dorsally than ventrally, with aciculae emerging dorsal to midline. Prechaetal lobe low transverse fold. Postchaetal lobes round or obliquely truncate, inflated on all chaetigers. Limbate chaetae supracicular, tapering and slender (Fig. <xref ref-type="fig" rid="F3">3 H</xref>). Thin pectinate chaetae emerging from chaetiger 5 to last chaetiger, tapering, flat with 12–16 teeth; one marginal teeth longer than others (Fig. <xref ref-type="fig" rid="F3">3I</xref>). Shafts of compound falcigers smooth, slender at basal part, expanded distally; blades bidentate, with proximal tooth triangular, similar to distal tooth in length, directed laterally; distal tooth slightly curved, slightly slenderer than proximal tooth (Fig. <xref ref-type="fig" rid="F3">3J, K</xref>). Aciculae dark brown, straight or slightly bent, tapering with blunt or pointed tips, 1–3 in each parapodium (Fig. <xref ref-type="fig" rid="F3">3E</xref>). Subacicular hook bidentate, dark brown, from chaetiger 27 to last segment, 1–2 per parapodium; proximal tooth triangular, directed laterally; distal tooth, smaller than proximal tooth, directed upwards (Fig. <xref ref-type="fig" rid="F3">3L, M</xref>).</p><p>Pygidium with two pairs of smooth anal cirri, most ventral pair short and slender; dorsal pair much longer and thicker, extending to last 6<sup>th</sup> chaetiger when folded anteriorly (Fig. <xref ref-type="fig" rid="F3">3C</xref>).</p></tp:treatment-sec><tp:treatment-sec sec-type="variation" id="SECID0EPGAE"><title>Variation.</title><p>Relative length of peristomial cirri to first ring of peristomium close to 1:1 in holotype, paratype 2# and 4 other individuals, but close to 1:2 in paratype 1#. Holotype with bifurcated dorsal cirri in left parapodia of chaetigers 14 and 45 and in right parapodia of chaetiger 44, absent in paratype (Fig. <xref ref-type="fig" rid="F3">3B, F</xref>). Starting of branchiae and subacicular hook ranging from chaetiger 8–11 and 27–32, respectively, in all examined specimens.</p></tp:treatment-sec><tp:treatment-sec sec-type="etymology" id="SECID0EZGAE"><title>Etymology.</title><p>A combination of two Latin words: ‘<italic>siphon</italic>-’ meaning ‘tube’ or ‘pipe’ and ‘<italic>insidiator</italic>’ meaning ‘ambusher’. This is a reference to the behavior of the species as ambush predator living within tubular structure of glass sponges. This name is to be treated as noun in apposition.</p></tp:treatment-sec><tp:treatment-sec sec-type="distribution" id="SECID0EDHAE"><title>Distribution.</title><p>Found living in association with deep-sea glass sponges on seamounts in the northwest Pacific.</p></tp:treatment-sec><tp:treatment-sec sec-type="remarks" id="SECID0EIHAE"><title>Remarks.</title><p><italic><tp:taxon-name><tp:taxon-name-part taxon-name-part-type="genus" reg="Eunice">Eunice</tp:taxon-name-part><tp:taxon-name-part taxon-name-part-type="species" reg="siphoninsidiator">siphoninsidiator</tp:taxon-name-part></tp:taxon-name></italic> sp. nov. belongs to group B-2 as proposed by <xref ref-type="bibr" rid="B6">Fauchald (1992)</xref> based on its dark bidentate subacicular hooks and high percentage of branchial chaetigers (&gt;65%). It has indistinctly articulated prostomial appendages and anterior dorsal cirri, and reduced branchiae with only a few short branchial filaments (&lt;8 and shorter than the notopodial dorsal cirri), thus most closely resembles <italic><tp:taxon-name><tp:taxon-name-part taxon-name-part-type="genus" reg="Eunice">Eunice</tp:taxon-name-part><tp:taxon-name-part taxon-name-part-type="species" reg="norvegica">norvegica</tp:taxon-name-part></tp:taxon-name></italic> (Linnaeus, 1767). However, <italic><tp:taxon-name><tp:taxon-name-part taxon-name-part-type="genus" reg="Eunice">E.</tp:taxon-name-part><tp:taxon-name-part taxon-name-part-type="species" reg="siphoninsidiator">siphoninsidiator</tp:taxon-name-part></tp:taxon-name></italic> sp. nov. has a ~1/1 relative length of palps compared to peristomium (1/2 in <italic><tp:taxon-name><tp:taxon-name-part taxon-name-part-type="genus" reg="Eunice">E.</tp:taxon-name-part><tp:taxon-name-part taxon-name-part-type="species" reg="norvegica">norvegica</tp:taxon-name-part></tp:taxon-name></italic>), subacicular hooks starting from chaetiger 27–32 (42/44 in <italic><tp:taxon-name><tp:taxon-name-part taxon-name-part-type="genus" reg="Eunice">E.</tp:taxon-name-part><tp:taxon-name-part taxon-name-part-type="species" reg="norvegica">norvegica</tp:taxon-name-part></tp:taxon-name></italic>) and pectinate chaetae asymmetric, with one marginal tooth much longer than others (symmetric, with two slightly longer marginal teeth in <italic><tp:taxon-name><tp:taxon-name-part taxon-name-part-type="genus" reg="Eunice">E.</tp:taxon-name-part><tp:taxon-name-part taxon-name-part-type="species" reg="norvegica">norvegica</tp:taxon-name-part></tp:taxon-name></italic>). Moreover, they differ by 13% in <abbrev xmlns:xlink="http://www.w3.org/1999/xlink" xlink:title="Kimura 2-parameters" id="ABBRID0EUJAE" xlink:type="simple">K2P</abbrev> genetic distance (Suppl. material <xref ref-type="supplementary-material" rid="S2">2</xref>).</p></tp:treatment-sec><tp:treatment-sec><!--Section generated to contain objects referenced in tp:taxon-treatment.--><fig id="F2" position="float" orientation="portrait"><object-id xmlns:xlink="http://www.w3.org/1999/xlink" content-type="doi" xlink:type="simple">10.3897/zookeys.1230.140329.figure2</object-id><object-id xmlns:xlink="http://www.w3.org/1999/xlink" content-type="arpha" xlink:type="simple">7341568F-E420-531C-B4B2-4AC2B3944841</object-id><label>Figure 2.</label><caption><p><italic><tp:taxon-name><tp:taxon-name-part taxon-name-part-type="genus" reg="Eunice">Eunice</tp:taxon-name-part><tp:taxon-name-part taxon-name-part-type="species" reg="siphoninsidiator">siphoninsidiator</tp:taxon-name-part></tp:taxon-name></italic> sp. nov. <bold>A</bold> paratype (RSIOPOLY80002) commensal within a farreid sponge collected during the dive JL233 <bold>B</bold> anterior part of paratype (RSIOPOLY80002), anterior-ventral view <bold>C</bold> paratype (RSIOPOLY80002, before fixation), lateral view <bold>D</bold> holotype (RSIOPOLY80001, before fixation), dorsal view <bold>E</bold> anterior end of holotype, dorsal view (fixed in 100% (v/v) ethanol) <bold>F</bold> detail of anterior end of holotype, lateral view (fixed in 100% (v/v) ethanol) <bold>G</bold> location of eye in the paratype, dorsal view (fixed in 100% (v/v) ethanol) <bold>H</bold> anterior end of paratype, frontal view (fixed in 100% ethanol) <bold>I</bold> mandible of paratype, ventral view <bold>J</bold> maxillae apparatus of paratype (RSIOPOLY80002), frontal view (before digestion with Proteinase K) <bold>K</bold> maxillae apparatus of paratype (RSIOPOLY80002), dorsal view (after digestion with Proteinase K). Scale bars: 1 cm (<bold>A–D</bold>); 1 mm (<bold>E, F</bold>); 0.5 mm (<bold>G, J</bold>); 1 mm (<bold>I, K</bold>).</p></caption><graphic xmlns:xlink="http://www.w3.org/1999/xlink" xlink:href="zookeys-1230-025_article-140329__-g002.jpg" position="float" orientation="portrait" xlink:type="simple" id="oo_1269937.jpg"><uri content-type="original_file" xlink:type="simple">https://binary.pensoft.net/fig/1269937</uri></graphic></fig><supplementary-material xmlns:xlink="http://www.w3.org/1999/xlink" id="S2" position="float" orientation="portrait" xlink:type="simple"><object-id content-type="doi" xlink:type="simple">10.3897/zookeys.1230.140329.suppl2</object-id><object-id content-type="arpha" xlink:type="simple">484C6031-C7A1-5EC0-B1DC-8F1C9F3A4748</object-id><label>Supplementary material 2</label><caption><p>Pairwise <abbrev xlink:title="Kimura 2-parameters" id="ABBRID0ERUAG" xlink:type="simple">K2P</abbrev> distance (based on partial <italic><abbrev xlink:title="c oxidase subunit I gene" id="ABBRID0EWUAG" xlink:type="simple">COI</abbrev></italic> sequences) between known <italic><tp:taxon-name><tp:taxon-name-part taxon-name-part-type="subgenus" reg="Eunice">Eunice</tp:taxon-name-part></tp:taxon-name></italic> species with available DNA data</p></caption><statement content-type="dataType"><label>Data type</label><p>docx</p></statement><media xlink:href="zookeys-1230-025_article-140329__-s002.docx" mimetype="application" mime-subtype="vnd.openxmlformats-officedocument.wordprocessingml.document" position="float" orientation="portrait" xlink:type="simple" id="oo_1269941.docx"><uri content-type="original_file" xlink:type="simple">https://binary.pensoft.net/file/1269941</uri></media><permissions><license xlink:type="simple"><license-p>This dataset is made available under the Open Database License (http://opendatacommons.org/licenses/odbl/1.0/). The Open Database License (ODbL) is a license agreement intended to allow users to freely share, modify, and use this Dataset while maintaining this same freedom for others, provided that the original source and author(s) are credited.</license-p></license></permissions><attrib specific-use="authors">Yadong Zhou, Ruiyan Zhang, Chengcheng Shen, Qin Mao, Mouyingke Zhang, Dongsheng Zhang</attrib></supplementary-material></tp:treatment-sec><ref-list><ref id="B6"><mixed-citation xmlns:xlink="http://www.w3.org/1999/xlink" xlink:type="simple"><person-group><name name-style="western"><surname>Fauchald</surname><given-names>K</given-names></name></person-group> (<year>1992</year>) <article-title>A review of the genus <italic><tp:taxon-name><tp:taxon-name-part taxon-name-part-type="subgenus">Eunice</tp:taxon-name-part></tp:taxon-name></italic> (<tp:taxon-name><tp:taxon-name-part taxon-name-part-type="family">Eunicidae</tp:taxon-name-part></tp:taxon-name>: <tp:taxon-name><tp:taxon-name-part taxon-name-part-type="class">Polychaeta</tp:taxon-name-part></tp:taxon-name>) based upon type material.</article-title><source>Smithsonian Contributions to Zoology</source><volume>523</volume>: <fpage>1</fpage>–<lpage>422</lpage>. <ext-link xlink:href="10.5479/si.00810282.523" ext-link-type="doi" xlink:type="simple">https://doi.org/10.5479/si.00810282.523</ext-link></mixed-citation></ref></ref-list></tp:taxon-treatment>
